# Supplementary material for: Effects of a WhatsApp-Assisted Health Educational Intervention for Cardiac Rehabilitation: A Randomized Controlled Clinical Trial Protocol
Source: Methods Protoc. 2024 Apr 19;7(2):35. doi: 10.3390/mps7020035 (PMC11053574; doi:10.3390/mps7020035)
Supplement: Supplementary file 1 [file mps-07-00035-s001.zip]

Archive with 1 entries (1 files):
- mps-2940979-supplementary.pdf
